# Supplementary material for: Nutrition Interventions for Pediatric Obesity Prevention: An Umbrella Review of Systematic Reviews
Source: Nutrients. 2023 Dec 13;15(24):5097. doi: 10.3390/nu15245097 (PMC10745722; doi:10.3390/nu15245097)
Supplement: Supplementary file 1 [file nutrients-15-05097-s001.zip]

Archive with 1 entries (1 files):
- nutrients-2737881-supplementary.pdf
